# Supplementary material for: The Effect of Vitamin D Consumption on Pro-Inflammatory Cytokines in Athletes: A Systematic Review of Randomized Controlled Trials
Source: Sports (Basel). 2024 Jan 13;12(1):32. doi: 10.3390/sports12010032 (PMC10821273; doi:10.3390/sports12010032)
Supplement: Supplementary file 1 [file sports-12-00032-s001.zip]

Archive with 2 entries (2 files):
- PRISMA_2020_abstract_checklist_ok.pdf
- PRISMA_2020_checklist_ok.pdf
